# Supplementary material for: Farnesol Emulsion as an Effective Broad-Spectrum Agent against ESKAPE Biofilms
Source: Antibiotics (Basel). 2024 Aug 17;13(8):778. doi: 10.3390/antibiotics13080778 (PMC11352207; doi:10.3390/antibiotics13080778)
Supplement: Supplementary file 1 [file antibiotics-13-00778-s001.zip]

Archive with 1 entries (1 files):
- antibiotics-3118690-supplementary.pdf
